# Supplementary material for: Molecular Evolution and Structural Features of IRAK Family Members
Source: PLoS One. 2012 Nov 14;7(11):e49771. doi: 10.1371/journal.pone.0049771 (PMC3498205; doi:10.1371/journal.pone.0049771)
Supplement: Table S1 — IRAK homologs used for phylogenetic analysis. The table lists the molecular features of all IRAK homologs (n = 193, vertebrate and insect sequences) identified in public databases that were utilized for IRAK phylogenetic tree reconstructions. Species names followed by “*” are not included in the tree construction as it shows poor alignment. NP_BIND (extent of nucleotide phosphate-binding region); BINDING (binding site for any chemical group); ACT_SITE (amino acid involved in the enzyme). (XLSX) [file pone.0049771.s006.xlsx]

## Sheet: Sheet1
Organism Name	Abr	Taxonomy	Protein	Name	DNA	Length	Common name	Intrerproscan DD	Intrerproscan KD	ScanprositeP KD	KD features (NP_BIND,BINDING,ACT_SITE)
Homo sapiens	Hm	Mammals	AAC41949.1	IRAK1_Hm	L76191.1	712	Human	29-102	216-516	212-518	218-239,336-348,(340)
Ailuropoda melanoleuca	Am	Mammals	XP_002928869.1	IRAK1_Am	XM_002928823.1	665	Giant panda	1974-05-01	155-456	151-460	157-178,275-287,(279)
Anolis carolinensis	Ac	Reptilia	XP_003216920.1	IRAK1_Ac	XM_003216872.1	645	Green anole	20-93	218-518	214-523	220-241,338-350,(342)
Bos taurus	Bt	Mammals	NP_001035645.1	IRAK1_Bt	NM_001040555.1	718	Cow	29-102	216-516	212-521	218-239,336-348,(340)
Callithrix jacchus	Cj	Mammals	XP_002763460.1	IRAK1_Cj	XM_002763414.1	718	White-tufted-ear marmoset	No Hit	221-523	217-528	223-244,343-355,(347)
Canis lupus familiaris	Clf	Mammals	XP_549367.2	IRAK1_Clf	XM_549367.3	722	Dog	29-102	217-517	213-522	219-240,337-349,(341)
Cercocebus atys	Ca	Mammals	ACB10366.1	IRAK1_Ca	EU204925.1	620	sooty mangabey	No Hit	124-424	120-429	126-147,244-256,(248)
Cricetulus griseus	Cg	Mammals	XP_003506593.1	IRAK1_Cg	XM_003506545.1	622	Striped dwarf hamster	No Hit	129-428	124-433	130-151,248-260,(252)
Danio rerio	Dr	Actinoptergii	ENSDARP00000092301	IRAK1_Dr	ENSDART00000101527	685	Zebra danio or zebrafish	13-80	197-494	193-503	199-221,317-329,(321)
Equus caballus	Ec	Mammals	ENSECAP00000007763	IRAK1_Ec	ENSECAT00000010099	663	Horse	1974-03-01	188-488	184-493	190-221,308-320,(312)
Loxodonta africana	La	Mammals	XP_003421767.1	IRAK1_La	XM_003421719.1	703	African elephant	29-94	206-506	202-511	208-229,326-338,(330)
Microcebus murinus	Mmu	Mammals	ENSMICP00000004685	IRAK1_Mmu	ENSMICT00000005139	714	Gray mouse lemur	29-102	218-518	214-523	220-241,338-350,(342)
Macaca fascicularis	Mf	Mammals	EHH61344.1	IRAK1_Mf	CM001296.1	606	Crab-eating macaque	No Hit	110-419	110-415	116-124,234-246,(238)
Mus musculus	Mm	Mammals	AAH04778.1	IRAK1_Mm	BC004778.1	717	House mouse	1969-02-01	185-482	214-523	220-241,338-350,(342)
Mustela putorius furo	Mpf	Mammals	AES00355.1	IRAK1_Mpf	JP011757.1	678	European polecat	1979-06-01	194-494	190-499	196-217,314-326,(318)
Myotis lucifugus	Ml	Mammals	ENSMLUP00000013002	IRAK1_Ml	ENSMLUT00000014296	721	Little brown bat	29-102	216-516	212-521	218-240,336-348,(340)
Otolemur garnettii	Og	Mammals	ENSOGAP00000013530	IRAK1_Og	ENSOGAT00000015115	710	Small-eared galago	29-102	216-516	212-521	218-240,336-348,(340)
Pan troglodytes	Pt	Mammals	XP_521332.3|	IRAK1_Pt	XM_521332.3	712	Chimpanzee	29-102	216-516	212-521	218-239,336-348,(340)
Pongo abelii	Pa	Mammals	XP_002832335.1	IRAK1_Pa	XM_002832289.1	712	Sumatran orangutan	29-102	216-516	212-521	218-239,336-348,(340)
Rattus norvegicus	Rn	Mammals	NP_001121027.1	IRAK1_Rn	NM_001127555.1	710	Norway rat	29-102	217-516	212-521	218-239,336-348,(340)
Rhinolophus ferrumequinum	Rf	Mammals	ACC68898.1	IRAK1_Rf	DP000725.1	501	Greater Horseshoe Bat	29-102	212-501	212-501	218-240,336-348,(340)
Siniperca chuatsi	Sc	Actinoptergii	ACN64942.1	IRAK1_Sc	FJ436359.1	754	Chinese Perch	22-92	201-483	196-507	202-223,320-332,(324)
Sus scrofa	Ssa	Mammals	XP_003135538.1	IRAK1_Ssa	XM_003135490.1	704	Wild boar	29-102	216-513	211-518	217-238,333-345,(337)
Takifugu rubripes	Tr	Actinoptergii	ENSTRUP00000016336	IRAK1_Tr	ENSTRUT00000016408	708	torafugu	31-100	213-508	208-517	214-235,335-347,(339)
Tetraodon nigroviridis	Tn	Actinoptergii	ENSTNIP00000007783	IRAK1_Tn	ENSTNIT00000007944	691	spotted green pufferfish	No Hit	214-508	209-515	215-236,336-348,(340)
Tursiops truncatus	Tt	Mammals	ENSTTRP00000004352	IRAK1_Tt	ENSTTRT00000004619	708	Bottlenosed dolphin	29-102	215-514	211-518	217-238,333-345,(337)
Xenopus (Silurana) tropicalis	Xt	Amphibian	NP_001006713.1	IRAK1_Xt	NM_001006712.1	721	western clawed frog	21-96	222-514	217-525	223-244,340-352,(344)
Gadus morhua Gasterosteus aculeatus	Ga	Actinoptergii	ENSGACP00000001480	IRAK1_Ga	ENSGACT00000001481	498	Cod Sticleback	No Hit	208-403	204-408	210-231,335-347,(339)
Didelphis marsupialis	Md	Mammals	ENSMODP00000014557	IRAK1_Md	ENSMODT00000014825	717	possum	29-94	216-515	212-515	218-239,336-348,(340)
Ornithorhynchus anatinus*	Oa	Monotremata	XP_001508862.2	IRAK1_Oa	XM_001508812.2	678	Platypus	112-162	224-528	220-533	226-248,344-356,(348)
Cavia porcellus	Cp	Mammals	ENSCPOP00000001068	IRAK2_Cp	ENSCPOT00000001196	624	Guinea pig	14-93	215-421	210-506	216-224,237,( 335)
Xenopus (Silurana) tropicalis*	Xt	Amphibian	NP_001007501.1	IRAK2_Xt	NM_001007500.1	599	western clawed frog	No Hit	138-420	138-420	144-152,165,(262)
Ailuropoda melanoleuca	Am	Mammals	XP_002925067.1	IRAK2_Am	XM_002925021.1	625	Giant panda	15-97	211-450	210-515	216-224,237,(335)
Anolis carolinensis	Ac	Reptilia	XP_003224936.1	IRAK2_Ac	XM_003224888.1	648	Green anole	27-104	175-400	173-433	179-487,200,(292)
Bos taurus	Bt	Mammals	NP_001069164.1	IRAK2_Bt	NM_001075696.1	621	Domestic cattle	15-93	209-459	206-476	212-220,233,(331)
Callithrix jacchus	Cj	Mammals	XP_002758665.1	IRAK2_Cj	XM_002758619.1	624	White-tufted-ear marmoset	15-93	211-454	210-503	216-224,237,(335)
Canis lupus familiaris	Clf	Mammals	XP_541772.2	IRAK2_Clf	XM_541772.2	619	Dog	15-93	209-414	206-552	212-220,233,(331)
Gallus gallus	Gg	Aves	NP_001025776.1	IRAK2_Gg	NM_001030605.1	691	Red junglefowl (chicken)	26-106	237-485	233-531	239-247,260,(358)
Homo sapiens	Hm	Mammals	CAD43180.3	IRAK2_Hm	AJ496794.1	625	Human	15-93	211-443	210-503	216-224,237,(335)
Macaca fascicularis	Mf	Mammals	EHH51145.1	IRAK2_Mf	CM001277.1	593	Long-tailed macaque	1961-09-01	179-409	178-471	184-192,205,(303)
Macaca mulatta	Mma	Mammals	XP_001090790.1	IRAK2_Mma	XM_001090790.2	625	Rhesus monkey	15-93	211-441	210-503	216-224,237,(335)
Meleagris gallopavo	Mg	Aves	ENSMGAP00000019118	IRAK2_Mg	ENSMGAT00000018464	594	Wild turkey	1961-05-01	185-434	182-480	188-196,209,(307)
Mus musculus	Mm	Mammals	AAO24761.1	IRAK2_Mm	AY162378.1	622	House mouse	15-93	211-472	208-473,	214-222,235,(333)
Myotis lucifugus	Ml	Mammals	ENSMLUP00000004164	IRAK2_Ml	ENSMLUT00000004577	621	Little brown bat	15-93	207-455	206-469	212-220,233,(335)
Oryctolagus cuniculus	Oc	Mammals	ENSOCUP00000002445	IRAK2_Oc	ENSOCUT00000002820	595	Old World rabbit	15-93	205-425	201-507	207-215,228,(326)
Otolemur garnettii	Og	Mammals	ENSOGAP00000009149	IRAK2_Og	ENSOGAT00000010234	622	Small-eared galago	15-93	213-452	211-504	217-225,238,(336)
Pan troglodytes	Pt	Mammals	XP_516275.3	IRAK2_Pt	XM_516275.3	604	Chimpanzee	15-93	211-443	210-503	216-224,237,(335)
Pongo abelii	Pa	Mammals	XP_002813493.1	IRAK2_Pa	XM_002813447.1	593	Sumatran orangutan	1961-09-01	179-411	178-471	184-192,205,(303)
Procavia capensis	Pc	Mammals	ENSPCAP00000014984	IRAK2_Pc	ENSPCAT00000016012	625	Rock hyrax	15-93	213-420	211-490	217-225,238,(336)
Pteropus vampyrus	Pv	Mammals	ENSPVAP00000011902	IRAK2_Pv	ENSPVAT00000012623	609	Large flying fox	15-93	201-450	201-480	207-215,228,(326)
Sarcophilus harrisii	Sh	Mammals	ENSSHAP00000019173	IRAK2_Sh	ENSSHAT00000019329	640	Tasmanian devil	33-111	230-471	228-517	234-242,255,(353)
Tursiops truncatus	Tt	Mammals	ENSTTRP00000007151	IRAK2_Tt	ENSTTRT00000007561	560	Bottlenosed dolphin	No Hit	148-392	145-424	151-159,172,(270)
Cricetulus griseus	Cg	Mammals	XP_003496910.1	IRAK2_Cg	XM_003496862.1	626	Striped dwarf hamster	15-93	215-473	212-477	218-226,239,(337)
Equus caballus	Ec	Mammals	XP_001491238.1	IRAK2_Ec	XM_001491188.1	621	Horse	15-93	207-453	206-470	212-220,233,(331)
Monodelphis domestica	Md	Mammals	XP_001375625.2	IRAK2_Md	XM_001375588.2	716	Shorttailed opossum	33-109	288-498	285-575	291-299,312,(413)
Mustela putorius furo	Mpf	Mammals	AES00358.1	IRAK2_Mpf	JP011760.1	362	European polecat	No Hit	112-320	111-362	117-125,138,(236)
Rattus norvegicus	Rn	Mammals	NP_001020593.1	IRAK2_Rn	NM_001025422.1	624	Norway rat	15-93	213-464	210-475	216-224,237,(335)
Taeniopygia guttata	Tg	Aves	ENSTGUP00000010778	IRAK2_Tg	ENSTGUT00000010891	675	Zebra finch	15-92	219-470	216-516	222-230,243,(343)
Loxodonta africana	La	Mammals	ENSLAFP00000002130	IRAK2_La	ENSLAFG00000002546	626	Elephant	15-93	211-462	210-557	216-224,237,(335)
Homo sapiens	Hm	Mammals	AAD40879.1	IRAKM_Hm	AF113136.1	596	Human	27-105	170-442	165-452	171-179,192,(293)
Ailuropoda melanoleuca	Am	Mammals	XP_002924757.1	IRAKM_Am	XM_002924711.1	580	Giant panda	19-75	141-413	136-423	142-150,163,(264)
Bos taurus	Bt	Mammals	NP_001177228.1	IRAKM_Bt	NM_001190299.1	517	Domestic cattle	No Hit	78-349	73-360	79-87,100,(201)
Canis lupus familiaris	Clf	Mammals	XP_538271.3	IRAKM_Clf	XM_538271.3	626	Dog	62-124	189-460	184-471	190-198,211,(312)
Cavia porcellus	Cp	Mammals	XP_003475992.1	IRAKM_Cp	XM_003475944.1	617	Guinea pig	23-100	166-437	161-448	167-175,188,(289)
Cricetulus griseus	Cg	Mammals	EGV95995.1	IRAKM_Cg	JH000063.1	537	Striped dwarf hamster	27-104	158-384	56-391	62-70,100,(234)
Danio rerio	Dr	Actinoptergii	ENSDARP00000067130	IRAKM_Dr	ENSDART00000067131	630	Zebra danio or zebrafish	37-114	177-394	172-457	178-186,199,(299)
Echinops telfairi	Et	Mammals	ENSETEP00000015410	IRAKM_Et	ENSETET00000018977	550	Lesser hedgehog tenrec	1959-04-01	125-395	120-407	126-134,147,(248)
Equus caballus	Ec	Mammals	ENSECAP00000022862	IRAKM_Ec	ENSECAT00000029063	549	Horse	71-130	196-466	191-478	197-205,218,(319)
Gasterosteus aculeatus	Ga	Actinoptergii	ENSGACP00000025500	IRAKM_Ga	ENSGACT00000025550	527	Alaskan stickleback	17-93	151-424	150-432	156-164,177,(277)
Loxodonta africana	La	Mammals	XP_003405631.1	IRAKM_La	XM_003405583.1	595	African elephant	31-108	173-445	169-456	175-186,196,(297)
Macaca fascicularis	Mf	Mammals	EHH66465.1	IRAKM_Mf	CM001286.1	552	Long-tailed macaque	1960-01-01	126-399	121-408	127-135,148,(249)
Macaca mulatta	Mma	Mammals	EHH20939.1	IRAKM_Mma	CM001263.1	596	Rhesus monkey	27-104	170-443	165-452	171-179,192,(293)
Monodelphis domestica	Md	Mammals	XP_003341988.1	IRAKM_Md	XM_003341940.1	647	Shorttailed opossum	35-111	175-442	170-451	176-184,197,(294)
Mus musculus	Mm	Mammals	AAM83393.1	IRAKM_Mm	AF461763.1	609	House mouse	38-104	183-454	178-463	184-192,205,(306)
Mustela putorius furo	Mpf	Mammals	AES00360.1	IRAKM_Mpf	JP011762.1	567	European polecat	1959-03-01	125-339	120-411	126-134,147,(248)
Myotis lucifugus	Ml	Mammals	ENSMLUP00000015660	IRAKM_Ml	ENSMLUT00000017178	567	Little brown bat	1960-01-01	140-412	136-423	142-150,163,(264)
Nomascus leucogenys	Nl	Mammals	XP_003259735.1	IRAKM_Nl	XM_003259687.1	535	Northern white-cheeked gibbon	No Hit	109-381	104-391	110-118,131,(232)
Ochotona princeps	Op	Mammals	ENSOPRP00000009350	IRAKM_Op	ENSOPRT00000010235	550	North American pika	1959-03-01	125-398	120-407	126-134,147,(248)
Ornithorhynchus anatinus	Oa	Mammals	XP_001510859.1	IRAKM_Oa	XM_001510809.1	619	Platypus	No Hit	164-449	164 -449	170-178,191(292)
Oryctolagus cuniculus	Oc	Mammals	ENSOCUP00000012468	IRAKM_Oc	ENSOCUT00000014497	595	Old World rabbit	27-104	170-441	165-452	171-179,192(,293)
Otolemur garnettii	Og	Mammals	ENSOGAP00000001090	IRAKM_Og	ENSOGAT00000001219	600	Small-eared galago	39-105	174-447	168-456	174-182,195,(297)
Pan troglodytes	Pt	Mammals	XP_522458.2	IRAKM_Pt	XM_522458.3	596	Chimpanzee	27-105	170-442	165-452	171-179,192,(293)
Pongo abelii	Pa	Mammals	XP_002823539.1	IRAKM_Pa	XM_002823493.1	558	Sumatran orangutan	1967-07-01	132-404	127-414	133-141,154,(255)
Rattus norvegicus	Rn	Mammals	NP_001101571.1	IRAKM_Rn	NM_001108101.1	610	Norway rat	27-104	184-456	179-464	185-193,206,(307)
Sarcophilus_harrisii	Sh	Mammals	ENSSHAP00000007023	IRAKM_Sh	ENSSHAT00000007085	456	Tasmanian devil	No Hit	31-301	26-311	32-40,53,(154)
Sus scrofa	Ssa	Mammals	XP_003126411.1	IRAKM_Ssa	XM_003126363.1	614	Wild boar	31-109	174-444	169-456	175-183,196,(297)
Tursiops truncatus	Tt	Mammals	ENSTTRP00000008561	IRAKM_Tt	ENSTTRT00000009028	597	Bottlenosed dolphin	27-104	170-440	165-452	171-179,192,(293)
Vicugna pacos	Vp	Mammals	ENSVPAP00000001729	IRAKM_Vp	ENSVPAT00000001874	571	Alpaca	22-79	144-414	139-426	145-153,166,(267)
Callithrix jacchus	Cj	Mammals	ENSCJAP00000026766	IRAKM_Cj	ENSCJAT00000028290	593	Marmoset	39-104	170-442	165-452	171-179,192,(293)
Cavia_porcellus	Cp	Mammals	ENSCPOP00000001602	IRAK4_Cp	ENSCPOT00000001792	458	Guinea pig	No Hit	190-450	186-456	192-200,213,(309)
Anolis carolinensis	Ac	Reptilia	XP_003221322.1	IRAK4_Ac	XM_003221274.1	465	Green anole	21-92	195-458	191-464	197-219,197-205,218,(316)
Ailuropoda melanoleuca	Am	Mammals	XP_002927878.1	IRAK4_Am	XM_002927832.1	460	Giant panda	No Hit	190-452	186-454	192-200,213,(311)
Amphimedon queenslandica	Aq	Demospongiae	XP_003388757.1	IRAK4_Aq	XM_003388709.1	390	Sponge	No Hit	38-326	37-335	174-186,43-51,64,(178)
Branchiostoma floridae	Bf	Leptocardii	XP_002601719.1	IRAK4_Bf	XM_002601673.1	447	Lancelet	No Hit	179-441	176-447	182-190,204,(303)
Bos taurus	Bt	Mammals	NP_001069466.1	IRAK4_Bt	NM_001075998.1	461	Domestic cattle	No Hit	191-453	187-455	193-201,214,(312)
Cercocebus atys	Ca	Mammals	ABY64981.1	IRAK4_Ca	EU204923.1	460	sooty mangabey	No Hit	190-452	186-454	192-200,213,(311)
Cricetulus griseus	Cg	Mammals	EGW10212.1	IRAK4_Cg	JH001788.1	462	Striped dwarf hamster	21-93	193-455	189-457	195-203,216,(314)
Choloepus hoffmanni	Ch	Mammals	ENSCHOP00000004868	IRAK4_Ch	ENSCHOT00000005515	460	Hoffmann's two-toed sloth	No Hit	190-453	186-455	192-200,213,(311)
Callithrix jacchus	Cj	Mammals	XP_002752400.1	IRAK4_Cj	XM_002752354.1	460	White-tufted-ear marmoset	No Hit	190-452	186-454	192-200,213,(311)
Coregonus maraena	Cm	Actinoptergii	CBI63174.1	IRAK4_Cm	FN598576.1	525	Maraena whitefish	47-99	191-454	187-460	193-215,193-201,214,(312)
Cynoglossus semilaevis	Cs	Actinoptergii	ACU80549.1	IRAK4_Cs	FJ825148.1	466	tongue sole	24-100	187-451	182-466	188-210,188-196,209,(307)
Dasypus novemcinctus	Dn	Mammals	ENSDNOP00000004560	IRAK4_Dn	ENSDNOT00000005892	460	Common long-nosed armadillo	No Hit	190-452	186-454	192-200,213,(311)
Danio rerio	Dr	Actinoptergii	NP_956457.1	IRAK4_Dr	NM_200163.1	382	Zebra danio or zebrafish	No Hit	209-354	204-382	210-232,210-218,231,(329)
Equus caballus	Ec	Mammals	XP_001488489.1	IRAK4_Ec	XM_001488439.3	460	Horse	No Hit	190-452	186-454	192-200,213,(311)
Gasterosteus aculeatus	Ga	Actinoptergii	ENSGACP00000005326	IRAK4_Ga	ENSGACT00000005341	485	Alaskan stickleback	23-100	205-468	201-474	207-229,207-215,228,(326)
Gallus gallus	Gg	Aves	ENSGALP00000015600	IRAK4_Gg	ENSGALT00000015616	464	Red junglefowl (chicken)	21-89	195-456	191-459	197-219,197-205,218,(316)
Gadus morhua	Gm	Actinoptergii	ENSGMOP00000009738	IRAK4_Gm	ENSGMOT00000009999	394	Atlantic cod	25-99	130-393	126-394	132-154,132-140,153,(251)
Heterocephalus glaber	Hg	Mammals	EHB13841.1	IRAK4_Hg	JH172297.1	359	Naked mole-rat	No Hit	212-349	1-354	,(208)
Homo sapiens	Hm	Mammals	AAM15772.1	IRAK4_Hm	AF445802.1	460	Human	No Hit	190-452	186-454	192-200,213,(311)
Petromyzon marinus*	Pm	Cephalaspidomorphi	ENSPMAP00000000237	IRAK4_Pm	ENSPMAT00000000237	375	Sea Lamprey	9-105	251-375	251-375	257-265,278 (372)
Ictalurus punctatus	Ip	Actinoptergii	NP_001188114.1	IRAK4_Ip	NM_001201185.1	459	Channel catfish	No Hit	191-453	187-459	193-215,193-201,214,(312)
Loxodonta africana	La	Mammals	XP_003405433.1	IRAK4_La	XM_003405385.1	460	African elephant	No Hit	190-452	186-454	192-200,213,(311)
Monodelphis domestica	Md	Mammals	XP_001367252.1	IRAK4_Md	XM_001367215.1	458	Shorttailed opossum	No Hit	188-451	184-453	190-198,211,(309)
Macaca fascicularis	Mf	Mammals	EHH66202.1	IRAK4_Mf	CM001286.1	459	Long-tailed macaque	No Hit	189-451	185-453	191-199,212,(310)
Meleagris gallopavo	Mg	Aves	XP_003202068.1	IRAK4_Mg	XM_003202020.1	419	Wild turkey	No Hit	145-406	141-415	147-169,147-155,168,(266)
Myotis lucifugus	Ml	Mammals	ENSMLUP00000006047	IRAK4_Ml	ENSMLUT00000006623	458	Little brown bat	No Hit	188-449	184-456	190-198,211,(309)
Mus musculus	Mm	Mammals	AAH51676.1	IRAK4_Mm	BC051676.1	459	House mouse	21-93	190-452	186-454	192-200,213,(311)
Macaca mulatta	Mma	Mammals	NP_001129573.1	IRAK4_Mma	NM_001136101.1	460	Rhesus monkey	No Hit	190-452	186-454	192-200,213,(311)
Mustela putorius furo	Mpf	Mammals	AES00361.1	IRAK4_Mpf	JP011763.1	460	European polecat	No Hit	190-452	186-454	192-200,213,(311)
Nomascus leucogenys	Nl	Mammals	XP_003252320.1	IRAK4_Nl	XM_003252272.1	460	Northern white-cheeked gibbon	No Hit	190-452	186-454	192-200,213,(311)
Ovis aries	Oa	Mammals	NP_001135986.1	IRAK4_Oa	NM_001142514.1	456	Mouflon	No Hit	190-450	186-441	192-200,213,(311)
Oryctolagus cuniculus	Oc	Mammals	ENSOCUP00000003553	IRAK4_Oc	ENSOCUT00000004105	461	Old World rabbit	No Hit	191-453	187-459	193-201,214,(312)
Otolemur garnettii	Og	Mammals	ENSOGAP00000006728	IRAK4_Og	ENSOGAT00000007525	461	Small-eared galago	No Hit	190-452	186-459	192-200,213,(311)
Oryzias latipes	Ol	Actinoptergii	ENSORLP00000003907	IRAK4_Ol	ENSORLT00000003908	488	Japanese medaka	27-99	211-475	207-488	213-235,213-221,234,(332)
Oncorhynchus mykiss	Om	Actinoptergii	CBI63173.1	IRAK4_Om	FN598575.1	474	Steelhead	47-100	191-454	187-460	193-215,193-201,214,(312)
Oreochromis niloticus	On	Actinoptergii	XP_003443959.1	IRAK4_On	XM_003443911.1	461	Nile tilapia	31-100	179-444	175-450	181-203,181-189,202,(300)
Pongo abelii	Pa	Mammals	XP_002823172.1	IRAK4_Pa	XM_002823126.1	458	Sumatran orangutan	No Hit	190-450	186-452	192-200,213,(311)
Plecoglossus altivelis altivelis	Paa	Actinoptergii	BAH58736.1	IRAK4_Paa	AB469845.1	464	Ayu	22-92	179-443	176-449	182-204,182-190,203,(301)
Pan troglodytes	Pt	Mammals	XP_001166114.1	IRAK4_Pt	XM_001166114.2	460	Chimpanzee	No Hit	190-452	186-454	192-200,213,(311)
Rattus norvegicus	Rn	Mammals	NP_001100261.2	IRAK4_Rn	NM_001106791.2	461	Norway rat	21-93	192-454	188-456	194-202,215,(313)
Sorex araneus	Sa	Mammals	ENSSARP00000008149	IRAK4_Sa	ENSSART00000008999	457	Eurasian shrew	No Hit	187-448	183-451	189-197,210,(308)
Sarcophilus harrisii	Sh	Mammals	ENSSHAP00000017023	IRAK4_Sh	ENSSHAT00000017165	461	Tasmanian devil	No Hit	191-454	187-457	193-201,214,(312)
Strongylocentrotus purpuratus	Sp	Echinoidea	SPU_000073.1	IRAK4_Sp	SPU_000073	608	Purple urchin	No Hit	152-429	154-429	158-166,180,(281)
Saccoglossus kowalevskii	Sk	Enteropneusta	XP_002739502.1	IRAK4_Sk	XM_002739456.1	598	Acorn worm	50-107	325-595	325-598	331-339,353,(451)
Ciona intestinalis	Ci	Ascidiacea	XP_002122012.1	IRAK4_Ci	XM_002121976.1	591	Tunicates	No Hit	298-583	298-583	304-312,333,432
Salmo salar	Ss	Actinoptergii	NP_001135238.1	IRAK4_Ss	NM_001141766.1	372	Atlantic salmon	No Hit	89-352	85-358	91-113,91-99,112,(210)
Sus scrofa	Ssa	Mammals	NP_001106163.1	IRAK4_Ssa	NM_001112693.1	460	Wild boar	No Hit	190-452	186-454	192-200,213,(311)
Taeniopygia guttata	Tg	Aves	XP_002194205.1	IRAK4_Tg	XM_002194169.1	464	Zebra finch	No Hit	195-457	191-462	197-219,197-205,218,(316)
Tetraodon nigroviridis	Tn	Actinoptergii	ENSTNIP00000019071	IRAK4_Tn	ENSTNIT00000019299	465	spotted green pufferfish	No Hit	192-454	187-463	193-215,193-201,214,(312)
Takifugu rubripes	Tr	Actinoptergii	ENSTRUP00000042844	IRAK4_Tr	ENSTRUT00000042989	466	torafugu	No Hit	196-458	191-462	197-219,197-205,218,(316)
Tarsius syrichta	Ts	Mammals	ENSTSYP00000001941	IRAK4_Ts	ENSTSYT00000002100	460	Philippine tarsier	No Hit	190-454	186-454	192-200,213,(311)
Xenopus (Silurana) tropicalis	Xt	Amphibian	NP_001116877.1	IRAK4_Xt	NM_001123405.1	457	western clawed frog	No Hit	183-445	179-450	185-207,185-193,206,(304)
Caenorhabditis elegans	Ce	Secernentea	G5ECP4	PIK1_Ce	Z83114.1	485	Round worm	22-99	187-423	185-485	191-199,214,(318)
Caenorhabditis brenneri	Cb	Secernentea	G0P8Q6	PIK1_Cb	EGT48001	471	Nematode worm	1988-11-01	171-427	168-470	174,182,197,(304)
Caenorhabditis briggsae	Cbr	Secernentea	A8WQV8	PIK1_Cbr	XM_002634155.1	380	Nematode	1984-07-01	167-389	166-399	172-180,195,(303)
Brugia malayi	Bm	Secernentea	A8PZV1	PIK1_Bm	EDP31936	470	Filarial nematode worm	No Hit	184-462	183-464	189-197,210,(311)
Loa loa	Ll	Secernentea	E1G391	PIK1_Ll	EFO20867	436	Eye worm	No Hit	193-419	191-436	197-205,218,(319)
Caenorhabditis remanei	Cr	Secernentea	E3NMG8	PIK1_Cr	EFP08092	500	Nematode	27-102	185-490	182-499	188-196,211,(333)
Drosophila melanogaster	Dm	Insecta	NP_476971.1	Pelle_Dm	NM_057623.3	501	Fruit fly	44-120	217-494	213-499	219-227,240,(346)
Drosophila erecta	De	Insecta	XP_001981565.1	Pelle_De	XM_001981529.1	498	Fruit fly	41-117	213-491	210-496	216-224,237,(343)
Drosophila grimshawi	Dg	Insecta	XP_001994379.1	Pelle_Dg	XM_001994343.1	498	Fruit fly	37-111	202-480	198-489	204-212,225,(331)
Drosophila mojavensis	Dmo	Insecta	XP_002000844.1	Pelle_Dmo	XM_002000808.1	487	Fruit fly	34-110	199-477	196-483	202-210,223,(329)
Drosophila persimilis	Dp	Insecta	XP_002014074.1	Pelle_Dp	XM_002014038.1	499	Fruit fly	40-114	210-444	207-496	213-221,234,(340)
Drosophila sechellia	Ds	Insecta	XP_002041488.1	Pelle_Ds	XM_002041452.1	501	Fruit fly	44-120	217-494	213-499	219-227,240,(346)
Drosophila virilis	Dv	Insecta	XP_002055955.1	Pelle_Dv	XM_002055919.1	485	Fruit fly	34-111	197-477	194-481	200-208,221,(327)
Drosophila willistoni	Dw	Insecta	XP_002071959.1	Pelle_Dw	XM_002071923.1	506	Fruit fly	51-127	221-498	219-506	225-233,246,(352)
Drosophila yakuba	Dy	Insecta	XP_002098812.1	Pelle_Dy	XM_002098776.1	501	Fruit fly	44-120	216-494	213-499	219-227,240,(346)
Drosophila pseudoobscura pseudoobscura	Dpp	Insecta	XP_001358369.2	Pelle_Dpp	XM_001358332.3	499	Fruit fly	40-114	210-444	207-496	213-221,234,(340)
Drosophila ananassae	Da	Insecta	XP_001955355.1	Pelle_Da	XM_001955319.1	498	Fruit fly	40-116	210-445	207-498	213-221,234,(339)
Drosophila simulans	Dsi	Insecta	Q6V6J6	Pelle_Dsi	AAQ64745	372	Fruit fly	1946-05-01	143-360	139-372	145-153,166,(272)
Anopheles gambiae	Ag	Insecta	Q7QD54	Pelle_Ag	EAA07539	515	African malaria mosquito	49-125	239-504	236-515	242-250,263,(366)
Solenopsis invicta	Si	Insecta	E9IUH3	Pelle_Si	EFZ15781	489	Red imported fire ant	20-84	214-479	213-489	219-227,240,(344)
Camponotus floridanus	Cf	Insecta	E2AWE1	Pelle_Cf	EFN62241	489	Florida carpenter ant	20-84	216-480	213-489	219-227,240,(344)
Acromyrmex echinatior	Ae	Insecta	F4WJM5	Pelle_Ae	EGI65517	486	Panamanian leafcutter ant	17-83	212-421	211-486	217-225,238,(342)
Harpegnathos saltator	Hs	Insecta	E2BXL3	Pelle_Hs	EFN79582	510	Jerdon's jumping ant	22-86	229-449	227-510	233-241,254,(362)
Tribolium castaneum	Tc	Insecta	D2A4G0	Pelle_Tc	EFA05720	443	Red flour beetle	25-87	173-433	170-441	176-184,197,(297)
Danaus plexippus	Dpl	Insecta	G6DNE0	Pelle_Dpl	EHJ64992	396	Monarch Butterfly	13-87	208-353	205-369	211-219,232,(327)
Drosophila melanogaster	Dm	Insecta	NP_524222.2	Tube_Dm	NM_079498.3	462	Fruit fly	No Hit	No Hit	No Hit	No Hit
Drosophila americana	Da	Insecta	ABU80388.1	Tube_Da	EF635108.1	397	Fruit fly	No Hit	No Hit	No Hit	No Hit
Drosophila ezoana	De	Insecta	ABU80389.1	Tube_De	EF635109.1	398	Fruit fly	No Hit	No Hit	No Hit	No Hit
Drosophila littoralis	Dl	Insecta	ABU80390.1	Tube_Dl	EF635110.1	399	Fruit fly	No Hit	No Hit	No Hit	No Hit
Drosophila montana	Dmo	Insecta	ABU80391.1	Tube_Dmo	EF635111.1	392	Fruit fly	No Hit	No Hit	No Hit	No Hit
Drosophila ananassae	Dan	Insecta	XP_001954306.1	Tube_Dan	XM_001954270.1	451	Fruit fly	29-154	No Hit	No Hit	No Hit
Drosophila erecta	Der	Insecta	XP_001978814.1	Tube_Der	XM_001978778.1	444	Fruit fly	27-152	No Hit	No Hit	No Hit
Drosophila grimshawi	Dg	Insecta	XP_001995967.1	Tube_Dg	XM_001995931.1	520	Fruit fly	32-158	No Hit	No Hit	No Hit
Drosophila mojavensis	Dmoj	Insecta	XP_002001126.1	Tube_Dmoj	XM_002001090.1	521	Fruit fly	27-153	No Hit	No Hit	No Hit
Drosophila persimilis	Dp	Insecta	XP_002017548.1	Tube_Dp	XM_002017512.1	449	Fruit fly	14-137	No Hit	No Hit	No Hit
Drosophila sechellia	Dse	Insecta	XP_002038287.1	Tube_Dse	XM_002038251.1	462	Fruit fly	27-152	No Hit	No Hit	No Hit
Drosophila virilis	Dv	Insecta	XP_002054124.1	Tube_Dv	XM_002054088.1	518	Fruit fly	27-153	No Hit	No Hit	No Hit
Drosophila yakuba	Dy	Insecta	XP_002095938.1	Tube_Dy	XM_002095902.1	460	Fruit fly	27-152	No Hit	No Hit	No Hit
Drosophila simulans	Ds	Insecta	XP_002102091.1	Tube_Ds	XM_002102055.1	447	Fruit fly	No Hit	No Hit	No Hit	No Hit
Drosophila pseudoobscura pseudoobscura	Dpp	Insecta	XP_001359607.2	Tube_Dpp	XM_001359570.2	449	Fruit fly	14-137	No Hit	No Hit	No Hit
Camponotus floridanus	Cf	Insecta	EFN72687.1	Tube_Cf	GL435766.1	270	Florida carpenter ant	No Hit	No Hit	No Hit	No Hit
Harpegnathos saltator	Hs	Insecta	EFN87560.1	Tube_Hs	GL446605.1	324	Jerdon's jumping ant	22-96	No Hit	No Hit	No Hit
Apis mellifera	Am	Insecta	XP_001121229.2	Tube_Am	XM_001121229.2	320	Honey Bee	No Hit	No Hit	No Hit	No Hit
Bombus impatiens	Bi	Insecta	XP_003488109.1	Tube_Bi	XM_003488061.1	345	Eastern Bumble Bee	No Hit	No Hit	No Hit	No Hit
Aedes aegypti	Aa	Insecta	XP_001658540.1	TLK_Aa	XM_001658490.1	672	Yellowfever Mosquito	No Hit	402-659	398-667	404-412,428,(524)
Culex quinquefasciatus	Cq	Insecta	XP_001864521.1	TLK_Cq	XM_001864486.1	678	Southern house mosquito	No Hit	410-669	405-672	411-419,435,(530)
Daphnia pulex	Dpu	Branchiopoda	EFX85081.1	TLK_Dpu	GL732533.1	490	Water Flea	No Hit	189-436	187-487	193-201,234,(335)
Litopenaeus vannamei	Lv	Malacostraca	AEK86521.1	TLK_Lv	JN180645.1	536	Whiteleg shrimp	69-126	263-527	259-532	265-273,290(387)
Pediculus humanus corporis	Phc	Insecta	XP_002425367.1	TLK_Phc	XM_002425322.1	485	Human Louse	No Hit	177-421	174-472	180-188,202,(328)
Anopheles gambiae	Ag	Insecta	XP_001237485.2	TLK_Ag	XM_001237484.2	737	African malaria mosquito	No Hit	461-664	458-737	464-472,488,(584)
Danaus plexippus	Dpl	Insecta	EHJ70951.1	TLK_Dpl	AGBW01005774.1	604	Monarch Butterfly	No Hit	315-597	311-603	317-325,339,(461)
