# Supplementary material for: Molecular Evolution and Structural Features of IRAK Family Members
Source: PLoS One. 2012 Nov 14;7(11):e49771. doi: 10.1371/journal.pone.0049771 (PMC3498205; doi:10.1371/journal.pone.0049771)
Supplement: Table S3 — Comparative analysis. The table lists TRAF6, TRAF2, ubiquitination, and PEST motifs for all vertebrate IRAK members included in the phylogenetic analysis. (XLSX) [file pone.0049771.s008.xlsx]

## Sheet: Sheet1
Protein name	Traf6 binding site(Traf domain)	Traf2 binding site(Traf domain)	Ubiquitination site with high confidance(CKSAAP)	Ubiquitination site with low confidance(CKSAAP)	Pest motifs& Score
IRAK1_Hm	PxExx[FYWHDE], 551, 594, 713	[PSAT]x[QE]E, 550	134, 435	180, 432	153 HSGPELGLVPSPASLWPPPPSPAPSSTK 180-7.35, 701 RQGPEESDEFQS 712-7.90
IRAK1_Am	PxExx[FYWHDE], 481, 524, 657	[PSAT]x[QE]E, 480, 579	370373388518	8118458	654 RQGPEESDEFQS 665-7.90
IRAK1_Ac	PxExx[FYWHDE], 566, 646	[PSAT]x[QE]E, 458, 552	No	59185445	145 KGQSPSVPAEPFSPPLSLPEPAPNR 169-5.88
IRAK1_Bt	PxExx[FYWHDE],551, 594, 719	[PSAT]x[QE]E, 526, 550	435450	180432580	103 HPPAPLLPPSTTSLTPSSISAPSEAAVPGH 132-6.37
IRAK1_Cj	PxExx[FYWHDE], 558, 601, 719	[PSAT]x[QE]E, 557	442	4,79,136,182,439,527	537 RQPEADSCVPPSPQENSYVSSTGSAH 562-6.16, 707 RQGPEESDEFQS 718-7.90
IRAK1_Clf	PxExx[FYWHDE],551, 591, 724	[PSAT]x[QE]E, 550, 646	181,576,	134, 433, 436, 521	117 RPSSPPAPCEADVPR 131-6.34
IRAK1_Ca	PxExx[FYWHDE], 459, 502, 621	[PSAT]x[QE]E, 458	42	88340343	609 RQGPEESDEFQS 620-7.90
IRAK1_Cg	PxExx[FYWHDE], 460, 503, 623	[PSAT]x[QE]E, 459, 543	92609	46489	611 RQGPEESDEFQS 622-7.90
IRAK1_Dr	PxExx[FYWHDE], 551, 595, 686	[PSAT]x[QE]E, 171, 191, 430	No Hit	161417432434	556 HTLTTTVTTESGCSVSQLNEESWASQSSGVPCESDESQGFSQYLTSH 602-6.03, 146 RPSPPPPDSVSSTISK 161-13.16
IRAK1_Ec	PxExx[FYWHDE], 523, 566	[PSAT]x[QE]E, 522	106407422552	6,89,152,404	509 HSPPSPQENSYVSTASSALSSTSLR 533-5.49
IRAK1_La	PxExx[FYWHDE], 527, 541, 581	[PSAT]x[QE]E, 540	425440570	121127422	94 HPPAPLPPPTATTQPLGPSSISVPSEAK 121-8.21
IRAK1_Mmu	PxExx[FYWHDE], 554, 597, 716	[PSAT]x[QE]E, 553	452540	134184434437522	153 HSQPELSLVPSPASLQPPPPPPSPASSAAEPK 184-11.07, 703 RQGPEESDEFQS 714-7.90
IRAK1_Mm	PxExx[FYWHDE],555, 598, 718	[PSAT]x[QE]E,554	705	101147418	153 HSQPELSLVPSPASLQPPPPPPSPASSAAEPK 184-11.07, 703 RQGPEESDEFQS 714-7.90
IRAK1_Mpf	PxExx[FYWHDE], 530, 573	[PSAT]x[QE]E, 529, 606	410413428558	9105158610	515 RSPSSPQENSYISQPSSAPCGASPPEPR 542-10.56
IRAK1_Ml	PxExx[FYWHDE], 551, 590, 722	PxQxxD, 179	576	114128134180450	540 HSPQENSYMSTTSNASPWQPLAVPSGTPAPATER 573-5.66, 153 HSGPECGPVPSPAALQPPPQSLDSSSTK 180-7.80
IRAK1_Og	PxExx[FYWHDE], 550, 593, 711	[PSAT]x[QE]E, 132, 549	435450	134180184432529	153 HSGPELGLVPSPASLQPPPPSPAPSSTK 180-8.63, 117 RPSSISAPEEAETCTPR 133-11.28, 699 RQGPEESDEFQS 710-7.90
IRAK1_Pt	PxExx[FYWHDE], 551, 594, 713	[PSAT]x[QE]E, 550	134435	180432	153 HSGPELGLVPSPASLWPPPPSPAPSSTK 180-7.35, 701 RQGPEESDEFQS 712-7.90
IRAK1_Pa	PxExx[FYWHDE] 542, 585, 704	[PSAT]x[QE]E 541	134435	180432	701 RQGPEESDEFQS 712-7.90
IRAK1_Rn	PxExx[FYWHDE], 548, 591, 711	[PSAT]x[QE]E, 547	No Hit	134180450698700	534 HGSPSPQENSYMSTTGSAQSGDEPWQPLVVTTR 566-5.12, 117 RPSSISAGSETEDWSPR 133-10.72
IRAK1_Rf	No Hit	No Hit	134	180, 468	117 RPSSLSAPSEAEAPSPGK 134-9.71
IRAK1_Sc	PxExx[FYWHDE], 546, 588, 630, 641, 692, 749	[PSAT]x[QE]E, 194	422	99124366440	616 HIPAGPGESQFSQPSVPTEDQYNFLPQASSTSDGSGDLTGAPTGPDTR 663-7.69, 99 KLSVSPPPPPPPPPPVSLSQFDPPPK 124-11.51,565 HSSSLPLPSSSFAGPCETDESR 586-8.62, 422 KDLVEEVEDSPSSAASWR 439-5.05,738 RGPEESDELDYLPAEH 753-8.41
IRAK1_Ssa	PxExx[FYWHDE], 549, 573, 706	[PSAT]x[QE]E, 548	558	128429432	534 RTPSSPQENSYVSTSGAQATER 555-6.55
IRAK1_Tr	PxExx[FYWHDE], 588, 709	[PSAT]x[QE]E, 206, 429, 455	No Hit	104453533	676 RIETPELLSSEDIYGGTSSVALTGPEESDEQDW 708-8.73, 562 HVSSSSSCSPSPSSFAGPCETDESR 586-12.67, 533 KEPAQSSQSSSCSSSCSLQSPH 554-6.36, 440 RESPSGSPEESWR 452-15.00
IRAK1_Tn	PxExx[FYWHDE], 692	[PSAT]x[QE]E, 207, 620, 691	No Hit	442451464581	664 RTPELLSSEDIYEGTSSGAPEESDELDY 691-12.41, 118 RPDSSPFEGVSCPDWER 134-6.21
IRAK1_Tt	PxExx[FYWHDE], 548, 591, 709	[PSAT]x[QE]E, 547	432447	134180429577	697 RQGPEESDEFQS 708-7.90
IRAK1_Xt	PxExx[FYWHDE] 575,629	[PSAT]x[QE]E,14,37,195,574	443448455	439	614 RGAQNTPVESDESFPDFSGSDNSAGPSDQH 643-9.69, 135 KTDSLQTQATNPSDLPQQLPLPGPPPK 161-5.13, 553 HELASSVQDLPLTPEENTDK 572-6.59
IRAK1_Ga	No Hit	[PSAT]x[QE]E, 193	437	55161162381457	No Hit
IRAK1_Md	PxExx[FYWHDE] 538, 591, 709	[PSAT]x[QE]E 125, 537, 652	180, 432, 435, 450,642	44, 120, 126, 186, 374, 582,706	133 REACQSFSTFPSPGFPSDSWPSPCPPSSPAPQR 165- 7.99, 93 RDPEPPSLPPAAPSTCTPTPPWPPPQPK 120- 17.31, 706 KQGPEESDEYQS 717-8.25
IRAK1_Oa	PxExx[FYWHDE], 563, 614, 679	[PSAT]x[QE]E, 58, 562	45446461668	18,56,58,189,190,443,549	601 RPNQPVESDESVSDACDSLPVSH 623-7.16
IRAK2_Cp	PxExx[FYWHDE],531	[PSAT]x[QE]E, 130,503	No Hit	130166487555	No Hit
IRAK2_Am	PxExx[FYWHDE],535	[PSAT]x[QE]E,192, 534	133	215595	504 RGQETLLPLSGLSEGTGSSSNTPEETDDVDNSSLDASYSMR 544-9.34
IRAK2_Ac	PxExx[FYWHDE],22, 488, 542, 555	[PSAT]x[QE]E,90, 126	No Hit	5130132155414	No Hit
IRAK2_Bt	PxExx[FYWHDE],531	[PSAT]x[QE]E,188, 503, 530, 564	162	126211457591	540 RAAPWAGATSSPPLTADEEGMLLAGGAVEADSSAEACAPPEPPQDATETSWK 591-6.39, 500 RGQETSLPCSGLSEGTGSSFNTPEETDDVDNSSFDGSYSMR 540-9.43
IRAK2_Cj	PxExx[FYWHDE],535, 565	[PSAT]x[QE]E,165, 192, 497, 507,534	122135	215	570 READSSSEACVGLEPPQDATETSWQIEINEAK 601-6.96
IRAK2_Clf	PxExx[FYWHDE],532, 563	[PSAT]x[QE]E,189, 504, 531	129	111211589	500 RGQETLLPSSGLSEGTSSSSNTPEETDDVDNSSLDASYSMR 540-12.41
IRAK2_Gg	PxExx[FYWHDE],142, 554, 610	[PSAT]x[QE]E,133, 214, 553	117125566617676	137139141185198	599 RVPCESDESTSFIWNPEEK 617-6.41, 263 KETECTSPNSTQR 275-9.66
IRAK2_Hm	PxExx[FYWHDE],535, 566	[PSAT]x[QE]E,165, 192, 497, 507, 534	122	114215	506 RETLLPWSGLSEGTGSSSNTPEETDDVDNSSLDASSSMSVAPWAGAATPLLPTENGEGR 564-9.36, 571 READSSSEACVGLEPPQDVTETSWQIEINEAK 602-6.26
IRAK2_Mf	PxExx[FYWHDE],503, 534	[PSAT]x[QE]E,133, 160, 465, 475, 502	90555	183	472 RGWETLLPWSGLSEGTGSSSNTPEETDDVDNSNLDASSSASVAPWAGPATSLLPTENGEGR 532-8.85, 539 READSSSEACVGPEPPK 555-10.31, 90 KTEDEQEEGQPVR 102-11.58
IRAK2_Mma	PxExx[FYWHDE],536, 567	[PSAT]x[QE]E,166, 193, 498, 508,535	122587	215	504 RGWETLLPWSGLSEGTGSSSNTPEETDDVDNSNLDASSSASVAPWAGPATSLLPTENGEGR 564-8.85, 571 READSSSEACVGPEPPK 587-10.31, 122 KTEDEQEEGQPVR 134-11.58
IRAK2_Mg	PxExx[FYWHDE],97, 502, 546	[PSAT]x[QE]E,88, 164, 501	514	72,80,92,94,135,148,173,	212 KETECTSPNSTQR 224-9.66
IRAK2_Mm	PxExx[FYWHDE],536, 567	[PSAT]x[QE]E,166, 193, 498, 508,535	122587	215	511 RVSEATGSSSNTPEETDDVDNSSLSVPSLVMMASCPGAASSPLFTGH 557-5.05, 567 RQEADSSSEACTGPQTPQNATETSWK 592-10.01
IRAK2_Ml	PxExx[FYWHDE],530,561	[PSAT]x[QE]E,188,502	No Hit	111128129172211	499 RGQETSLPWGGLSESTGSSSNIPEETDDVDNSSLDASSSLR 539-11.44, 559 RMQASGGMQADSSSEACTSPEPPQDATTETSWK 591-9.46, 147 RASLLPPPEDAPPSLNTDLPASSDSK 172-9.78
IRAK2_Oc	PxExx[FYWHDE],514	[PSAT]x[QE]E,127, 497, 513	No Hit	94157158199	114 RPETSAEEEQPVGPAGQPSTGSPSAGAQQTFFPPLSEEDSSDSK 157-14.40, 494 RPEGEASASNTPEETDDVDNSSLEASYAAASALPADGEEGR 534-12.44
IRAK2_Og	PxExx[FYWHDE],536, 567	[PSAT]x[QE]E,166, 193, 498, 535	No Hit	111167216585587	511 HSWCGLSEGTGSSSNTPEETDDVDNSSLDASSSVGVASWAGVAASFLPTENEEGR 565-7.23, 241 RETACSSPGSTER 253-8.35
IRAK2_Pt	PxExx[FYWHDE],535, 566	[PSAT]x[QE]E,165, 192, 497, 507, 534	122	114215	506 RETLLPWSGLSEGTGSSSNTPEETDDVDNSSLDASSSMSVAPWAGAATPLLPTENGEGR 564-9.36, 571 READSSSEACVGPEPPQDGK 590-10.79
IRAK2_Pa	PxExx[FYWHDE],503, 534	[PSAT]x[QE]E,133, 160, 465, 475, 502	89,90	183	474 REMLLPWSGLSEGTGSSSNTPEETDDVDNSSLDASSSVSVAPWAGAATPLLPTENGEGR 532-7.97, 539 READSSSEACVGPEPPQDVTETSWQIDINEAK 570-8.78
IRAK2_Pc	PxExx[FYWHDE],536, 596	[PSAT]x[QE]E,165, 193, 535, 567	160165	133	505 RGQESSLPWSGLSQGVSSSSNTPEETDDVDNSSFDAASSTR 545-11.37, 165 KSNLPSSPSSDSEDFSTPVPK 185-14.01, 545 REAPWVGATSSPQSTEEGEGR 565-8.60
IRAK2_Pv	PxExx[FYWHDE],526	[PSAT]x[QE]E,183,525	552	111123157206579	495 RGQETSLPWSGLSEGTGSSSNTPEETDDVDNSSLYASSSVR 535-11.01, 554 RMQADSSSEACASPEPPQDATETSWK 579-10.63
IRAK2_Sh	PxExx[FYWHDE],150, 553	[PSAT]x[QE]E,183, 552	537566639	140151223233	538 RSSGNTPEETDDVDDLGTECSSSNDR 563-18.34
IRAK2_Tt	PxExx[FYWHDE],470	[PSAT]x[QE]E,127, 442, 469	No Hit	111150396	439 RGQETSLPWSGLSECTGSSSNTPEETDDVDNSSFEASCCMR 479-9.37, 492 RPADGESELPAGGAVEADSSSEACASAEPPQDATETSWK 530-11.76, 86 RASPWGPAEDASPSVNTDLPASSDSK 111-9.15, 60 RNADDEQETEQPMR 73-8.76
IRAK2_Cg	PxExx[FYWHDE], 527	[PSAT]x[QE]E, 185, 490, 526	No Hit	9.41111e+19	515 RVSEGTGLSSNTPEETDDVDNSSLSVSSSVMVASCTR 551-7.19, 581 RTGPQPPQDATETSWK 596-8.09
IRAK2_Ec	PxExx[FYWHDE],531, 562	[PSAT]x[QE]E,188, 503, 530	124172	211498591	500 RGQDTSLPWSGLSEGTGSSSNTPEETDDVDNSSFDGSCSMR 540-11.87, 147 RTSLPLPPEDASSALNTEPPASSDSK 172-13.31, 560 RPPAGGEIEADSSSEACASGEPPR 583-10.31
IRAK2_Md	PxExx[FYWHDE], 196, 614	[PSAT]x[QE]E, 613	No Hit		607 KNSSVNTPEETDDVDNVSVEGSSSDEPDK 635-18.15, 206 KSSGLTPSSSSEPGPSGCSNR 226-10.08, 673 HPQDATETSWEVEVNDAK 690- 5.44
IRAK2_Mpf	No Hit	[PSAT]x[QE]E, 17,84	23	5,67,116,153,362	No Hit
IRAK2_Rn	PxExx[FYWHDE], 525,585	[PSAT]x[QE]E, 156, 183, 488, 524, 584	594	94, 111	No Hit
IRAK2_Tg	PxExx[FYWHDE], 529, 585	[PSAT]x[QE]E, 189, 528, 549, 602	103, 673	110, 182, 510, 512, 550, 601, 610	514 HYICGSSTSGFSMNTPEETDDETASVSVDVPSAVGSK 550-5.15, 583 RVPCESDESSSFMWNPPEK 601-5.44
IRAK2_La	PxExx[FYWHDE], 526	[PSAT]x[QE]E, 183, 498, 525, 557	166, 570	128, 215, 465, 484, 517, 596	517 KGTGTSSNTPEETDDVDNSSLDAAPSR 543-16.15, 570 KMEADSPSEACASQVPPQDASTETSWK 596-8.57, 430 REIPSSTTSSCSR 442-6.55
IRAKM_Hm	PxExx[FYWHDE],120, 487	[PSAT]x[QE]E,124, 547	594595	431461	No Hit
IRAKM_Am	PxExx[FYWHDE],91,458	[PSAT]x[QE]E,518	565574578	402432493494517	No Hit
IRAKM_Bt	PxExx[FYWHDE],28, 395, 455	[PSAT]x[QE]E,455	515	244454511	372 RSPSPLFFDNVPSIPVEDDENQNNPSPPH 400-7.06, 442 RSGSPCEESWSPK 454-6.56
IRAKM_Clf	PxExx[FYWHDE],140,507	[PSAT]x[QE]E,44	613622626	4.14505e+16	No Hit
IRAKM_Cp	PxExx[FYWHDE],483	[PSAT]x[QE]E,120	No Hit	427490535613	No Hit
IRAKM_Cg	PxExx[FYWHDE],428	[PSAT]x[QE]E,488	434536	372	No Hit
IRAKM_Dr	PxExx[FYWHDE],490	[PSAT]x[QE]E,278	No Hit	2478501	No Hit
IRAKM_Et	PxExx[FYWHDE],75,442	No Hit	No Hit	291501542	No Hit
IRAKM_Ec	PxExx[FYWHDE],146, 513, 611	[PSAT]x[QE]E,13	620621629633	3520567572	No Hit
IRAKM_Ga	PxExx[FYWHDE],470	[PSAT]x[QE]E,138	No Hit	453	No Hit
IRAKM_La	PxExx[FYWHDE], 482	No Hit	No Hit	No Hit	No Hit
IRAKM_Mf	PxExx[FYWHDE],76, 443	[PSAT]x[QE]E,80,503	550551	387417540	No Hit
IRAKM_Mma	PxExx[FYWHDE],121,488	[PSAT]x[QE]E,125,548	594595	431461	No Hit
IRAKM_Md	PxExx[FYWHDE],488, 501	[PSAT]x[QE]E,142	No Hit	432	No Hit
IRAKM_Mm	PxExx[FYWHDE],121,488	[PSAT]x[QE]E,125,548	594595	431461	446 RPTMDEVLSSLESTQPSLYFAEDPPTSLK 474-5.33
IRAKM_Mpf	PxExx[FYWHDE],76, 91, 447	No Hit	No Hit	291390420553554	493 RPSSSCPESWSPEH 506-12.44
IRAKM_Ml	PxExx[FYWHDE],76, 458, 518	[PSAT]x[QE]E,518	565566	70402517	No Hit
IRAKM_Nl	PxExx[FYWHDE],59,426	[PSAT]x[QE]E,63,486	No Hit	370400530533534	No Hit
IRAKM_Op	PxExx[FYWHDE],442	[PSAT]x[QE]E,501	No Hit	386449543548549	No Hit
IRAKM_Oa	PxExx[FYWHDE],554,605,670	[PSAT]x[QE]E,49,553	45446461668	18,56,58,189,190,443,549	601 RPNQPVESDESVSDACDSLPVSH 623
IRAKM_Oc	PxExx[FYWHDE],487	[PSAT]x[QE]E,504, 546	No Hit	118127431494504	No Hit
IRAKM_Og	PxExx[FYWHDE],491,551	No Hit	598	130435498502	No Hit
IRAKM_Pt	PxExx[FYWHDE],120, 487	[PSAT]x[QE]E,124, 547	594595	431461	No Hit
IRAKM_Pa	PxExx[FYWHDE],82, 449	[PSAT]x[QE]E,86, 509	556557	393423546	No Hit
IRAKM_Rn	PxExx[FYWHDE],501	[PSAT]x[QE]E,561	507	129445608	No Hit
IRAKM_Sh	PxExx[FYWHDE],348	No Hit	No Hit	449452	No Hit
IRAKM_Ssa	PxExx[FYWHDE],125, 492	[PSAT]x[QE]E,552	556600612	340	531 RNEDACNAASFPCEESSSSEH 551-6.76, 580 RPVQTSSSSEVSWSECEPYR 599-5.67
IRAKM_Tt	PxExx[FYWHDE],120,487	[PSAT]x[QE]E,547	595	546594	527 RNEDTSNVPSSACEESWSPK 546-10.45
IRAKM_Vp	PxExx[FYWHDE],94, 461	No Hit	468478568569	310520547	No Hit
IRAKM_Cj	PxExx[FYWHDE], 111, 478, 573	[PSAT]x[QE]E, 115,535	591592	127, 336, 431,461, 501,581	No Hit
IRAK4_Cp	No Hit	PxQxxD,146	398406415	3166174235	No Hit
IRAK4_Ac	No Hit	[PSAT]x[QE]E,80,93	405413422	3	No Hit
IRAK4_Am	No Hit	[PSAT]x[QE]E,231	400408417	3174235	132 RTFVLPVQNVEQNCMPPDSSSPENTSLESSDTR 164-6.16
IRAK4_Aq	No Hit	[PSAT]x[QE]E,393	No Hit	No Hit	No Hit
IRAK4_Bf	No Hit	No Hit	No Hit	305384	No Hit
IRAK4_Bt	No Hit	[PSAT]x[QE]E,232	401409418	3175236	133 RTSVISDENPEQNYVLPDSSSPENTSLEFSDTR 165-10.33
IRAK4_Ca	No Hit	[PSAT]x[QE]E,231	400408416417	3,156,174,	No Hit
IRAK4_Cg	No Hit	[PSAT]x[QE]E,234	403411420	3131177238	147 RPPDSSSPNNENLEISDTDTR 167-16.23
IRAK4_Ch	No Hit	[PSAT]x[QE]E,231	400408417	3156174	No Hit
IRAK4_Cj	No Hit	[PSAT]x[QE]E,231	400408417	3156174	No Hit
IRAK4_Cm	PxExx[FYWHDE],163	No Hit	122143396402	461	143 KEQPPPDSTSEPQEDQDPNDTAGFLR 168-16.15
IRAK4_Cs	No Hit	[PSAT]x[QE]E,174,	No Hit	41	No Hit
IRAK4_Dn	No Hit	[PSAT]x[QE]E,122,231	400408417	3235	141 REPNDMPPDSSSLENGSLEFSDTR 164-12.38
IRAK4_Dr	No Hit	[PSAT]x[QE]E,165	No Hit	141144147155	155 KPVQEQELFVEPDSSSGAQESSWDSSQGFH 184-5.06
IRAK4_Ec	No Hit	[PSAT]x[QE]E, 222	400416417	3235408	132 RTSVIPVQNPEQNYVPPDSSSPENGSLEVSDTR 164-7.12
IRAK4_Ga	No Hit	[PSAT]x[QE]E,412	No Hit	41141153434435	No Hit
IRAK4_Gg	No Hit	[PSAT]x[QE]E,125,138	405422	126232463	No Hit
IRAK4_Gm	No Hit	[PSAT]x[QE]E,165	No Hit	359391	No Hit
IRAK4_Hg	No Hit	PxQxxD,118	297305314	3207	No Hit
IRAK4_Hm	No Hit	[PSAT]x[QE]E,231	400408416417	3156174	No Hit
IRAK4_Ip	PxExx[FYWHDE],164,170	[PSAT]x[QE]E,170, 232, 420	396402	443	154 RPEESEEPDEEGFYSFTYR 172-11.39, 141 KEETPSTLPDSTTR 154-19.77
IRAK4_La	No Hit	[PSAT]x[QE]E,122,231	400408417	3174235	132 RTSVMPVQNPELNYMPPDSSSAENESLEVSDTR 164-6.49
IRAK4_Md	No Hit	No Hit	398406415	3154172454	No Hit
IRAK4_Mf	No Hit	[PSAT]x[QE]E,232	399407415416	3155173	No Hit
IRAK4_Mg	No Hit	[PSAT]x[QE]E,75,88	355372	76,89,98,182	98 KQPSVPPCLSEENSSTQSSNTDFH 121-8.04
IRAK4_Ml	No Hit	[PSAT]x[QE]E,229	398406414415	3172225233	145 HMPPDSSSTESLEVSDTR 162-14.74
IRAK4_Mm	No Hit	PxQxxD,135	400408417	3110140174	143 HSCEPPDSSSPDNR 156-16.83
IRAK4_Mma	No Hit	[PSAT]x[QE]E,232	400408416417	3156174	No Hit
IRAK4_Mpf	No Hit	[PSAT]x[QE]E,232	400408417	3174235	No Hit
IRAK4_Nl	No Hit	[PSAT]x[QE]E,231	400408416417	3156174	No Hit
IRAK4_Oa	No Hit	[PSAT]x[QE]E,231	400408416417	3174235455456	132 RTSVISDENLEQNYVLPDSSSPENTSLEFSDTR 164-7.76
IRAK4_Oc	No Hit	[PSAT]x[QE]E,232	401409418	3157228236	No Hit
IRAK4_Og	No Hit	PxQxxD,146	400408417	3174235	No Hit
IRAK4_Ol	No Hit	No Hit	No Hit	128484	No Hit
IRAK4_Om	PxExx[FYWHDE],163	[PSAT]x[QE]E,232	122143396402461	No Hit	143 KEQPPPDSTSEPQEDPEPNGTAGFLR 168-15.98
IRAK4_On	PxExx[FYWHDE],152	[PSAT]x[QE]E,151	No Hit	115460	No Hit
IRAK4_Pa	No Hit	No Hit	398406414415	3156174	No Hit
IRAK4_Paa	No Hit	PxQxxD,157	No Hit	169407408450	No Hit
IRAK4_Pt	No Hit	[PSAT]x[QE]E,231	400408416417	3156174	No Hit
IRAK4_Rn	No Hit	[PSAT]x[QE]E,135,233	402408410419	3142176237	142 KLEPSCELPDSSSPGH 157-8.07
IRAK4_Sa	No Hit	[PSAT]x[QE]E,228	397405413414	3152171232	No Hit
IRAK4_Sh	No Hit	[PSAT]x[QE]E,122	401409418	3157175	No Hit
IRAK4_Sp	No Hit	[PSAT]x[QE]E, 135, 172, 192	No Hit	109183370411544	415 RPDIEEMVEEEEQYILPGGNATTAEPR 441-5.80
IRAK4_Ss	PxExx[FYWHDE],61	[PSAT]x[QE]E,130,355	41294300359	24	41 KEQPPPDSTSEPQEDQEPNGTAGFLR 66-13.99
IRAK4_Ssa	No Hit	[PSAT]x[QE]E,232	400408416417	3156	143 HNSMPPDSSSPESK 156-14.26
IRAK4_Tg	No Hit	[PSAT]x[QE]E,125,138,165	405422	148232463	No Hit
IRAK4_Tn	No Hit	[PSAT]x[QE]E,75,232	No	420	No Hit
IRAK4_Tr	No Hit	[PSAT]x[QE]E,75	No	425	131 KGTQTVPSSAPTQIQLDSCDPEPTSEPSQR 160-11.49
IRAK4_Ts	No Hit	[PSAT]x[QE]E,231	156400408417	3,174,235,	132 RTSVTPMQNLEQNYTPPDSSSSDNK 156-7.18
IRAK4_Xt	No Hit	[PSAT]x[QE]E,411	143393401409	3104410	No Hit
Irak4_Sk	No Hit	[PSAT]x[QE]E 87, 297, 322	151	192244290305498	No Hit
Irak4_Ci	No Hit	[PSAT]x[QE]E 124, 527	232	51,70,116,214,238,351,352,585	No Hit
Irak2_Xt	PxExx[FYWHDE] 445, 498	[PSAT]x[QE]E 103, 111	551	362370465488	60 KLPELTYTSPLELPTPPLPAPPPPPSDLLH 89-7.42
Irak4_Pm	No Hit	No Hit	No Hit	374	No Hit
Irak1_Mf	PxExx[FYWHDE] 436, 480, 599	[PSAT]x[QE]E 435	32	78330333	596 RQGPEESDEFQS 607-7.90
